# Supplementary material for: Cytochalasin B Treatment and Osmotic Pressure Enhance the Production of Extracellular Vesicles (EVs) with Improved Drug Loading Capacity
Source: Nanomaterials (Basel). 2021 Dec 21;12(1):3. doi: 10.3390/nano12010003 (PMC8746776; doi:10.3390/nano12010003)
Supplement: Supplementary file 1 [file nanomaterials-12-00003-s001.zip]

Archive with 1 entries (1 files):
- nanomaterials-1465132-supplementary.pdf
